# Supplementary material for: Inference and interrogation of a coregulatory network in the context of lipid accumulation in Yarrowia lipolytica
Source: NPJ Syst Biol Appl. 2017 Aug 11;3:21. doi: 10.1038/s41540-017-0024-1 (PMC5554221; doi:10.1038/s41540-017-0024-1)
Supplement: Supplementary file 2 — Supplementary Table 1 [file 41540_2017_24_MOESM2_ESM.xlsx]

## Sheet: Feuil1
General Information
Gene ID	S. cerevisiae or Y. lipolytica name / Common name	NCBI description	Reference
YALI0A10637g	YALI0A10637g	weakly similar to uniprot|O59741 Schizosaccharomyces pombe Putative transcriptional activator with fungal binuclear cluster domain	Morin et al., PLoS One. 2011;6(11)
YALI0A12925g	YALI0A12925g	weakly similar to uniprot|P32338 Saccharomyces cerevisiae YGR044C Zinc finger protein RME1
YALI0B00660g	YALI0B00660g	weakly similar to uniprot|Q12151 Saccharomyces cerevisiae YDR213w UPC2 regulatory protein involved in control of sterol uptake
YALI0B06853g	PUT3	weakly similar to uniprot|P25502 Saccharomyces cerevisiae YKL015w PUT3 Proline utilization trans- activator
YALI0B09713g	PPR1	weakly similar to uniprot|P07272 Saccharomyces cerevisiae YLR014C Pyrimidine pathway regulatory protein 1
YALI0B12716g	HAC1	weakly similar to uniprot|P41546 Saccharomyces cerevisiae YFL031w HAC1 transcription factor singleton
YALI0B13640g	RIM101	uniprot|P78978 Yarrowia lipolytica RIM101 protein required for ambient pH signalling mating and meiosis
YALI0B14443g	YALI0B14443g	some similarities with uniprot|Q9C2J9 Neurospora crassa 3H10.130 Related to regulator protein rum1
YALI0B19602g	MGF1-like	similar to uniprot|Q9Y7W9 Yarrowia lipolytica Mycelial growth factor-1	Kerkhoven et al. npj Sys Biol Appl, 2016 2:16005 doi:10.1038/npjsba.2016.5
YALI0B20944g	YALI0B20944g	no similarity
YALI0C01375g	YALI0C01375g	weakly similar to uniprot|Q05854 Saccharomyces cerevisiae Putative transcriptional regulatory protein YLR278C
YALI0C03564g	YALI0C03564g	no similarity	Kerkhoven et al. npj Sys Biol Appl, 2016 2:16005 doi:10.1038/npjsba.2016.5
YALI0C05995g	YALI0C05995g	weakly similar to uniprot|Q9P6Z0 Neurospora crassa Conserved hypothetical protein
YALI0C07821g	YALI0C07821g	weakly similar to uniprot|Q9C2Q2 Neurospora crassa Related to transcription activator amyR	Kerkhoven et al. npj Sys Biol Appl, 2016 2:16005 doi:10.1038/npjsba.2016.5
YALI0C09009g	YALI0C09009g	some similarities with uniprot|Q9C2Q2 Neurospora crassa Related to transcription activator amyR
YALI0C09482g	YALI0C09482g	some similarities with uniprot|Q9C2Q2 Neurospora crassa Related to transcription activator amyR
YALI0C12364g	NRG1	some similarities with uniprot|Q03125 Saccharomyces cerevisiae YDR043c NRG1 transcriptional repressor for glucose repression of STA1 gene expression	Kerkhoven et al. npj Sys Biol Appl, 2016 2:16005 doi:10.1038/npjsba.2016.5
YALI0C13178g	TYE7	some similarities with uniprot|P33122 Saccharomyces cerevisiae YOR344c TYE7 basic helix-loop-helix transcription factor
YALI0C15202g	CHA4	similar to uniprot|P43634 Saccharomyces cerevisiae YLR098c CHA4 transcription factor	Kerkhoven et al. npj Sys Biol Appl, 2016 2:16005 doi:10.1038/npjsba.2016.5
YALI0C16390g	ECM5	some similarities with uniprot|Q03214 Saccharomyces cerevisiae YMR176w ECM5 involved in cell wall biogenesis and architecture
YALI0C16863g	DEF1	weakly similar to uniprot|P35732 Saccharomyces cerevisiae YKL054c
YALI0C22990g	YALI0C22990g	similar to uniprot|Q8NJJ7 Pichia angusta Transcriptional activator Mut3p
YALI0D01353g	YALI0D01353g	weakly similar to DEHA0B08833g Debaryomyces hansenii
YALI0D01419g	YALI0D01419g	no similarity
YALI0D04466g	YALI0D04466g	weakly similar to uniprot|Q9Y8B4 Emericella nidulans Positive sulphur transcription regulator METR
YALI0D06193g	YALI0D06193g	weakly similar to KLLA-IPF1932.1 Kluyveromyces lactis KLLA0F00572g
YALI0D06952g	YALI0D06952g	weakly similar to DEHA0G06963g Debaryomyces hansenii IPF 4466.1 and KLLA0E19701g Kluyveromyces lactis IPF 2215.1
YALI0D07744g	YALI0D07744g	weakly similar to uniprot|Q9P5L6 Neurospora crassa Related to AP-1-like transcription factor
YALI0D09647g	ARG81	weakly similar to uniprot|P05085 Saccharomyces cerevisiae YML099C Arginine metabolism regulation protein II
YALI0D10681g	YALI0D10681g	similar to DEHA0A03135g Debaryomyces hansenii
YALI0D13904g	LEU3	similar to uniprot|P08638 Saccharomyces cerevisiae YLR451w LEU3 transcription factor and similar to uniprot|P34228 Saccharomyces cerevisiae YBL066C SEF1 Suppressor of Essential Function putative transcription factor
YALI0D14520g	SKN7	similar to uniprot|P38889 Saccharomyces cerevisiae YHR206w SKN7 transcription factor response regulator receiver of two components sensing
YALI0D14872g	YALI0D14872g	similar to uniprot|Q9P6I9 Schizosaccharomyces pombe Putative transcriptional activator zinc finger containing
YALI0D18678g	RSF2	weakly similar to uniprot|P46974 Saccharomyces cerevisiae YJR127c ZMS1 transcription factor with similarity to regulatory protein ARD1P P3.74.f3.1	Kerkhoven et al. npj Sys Biol Appl, 2016 2:16005 doi:10.1038/npjsba.2016.5
YALI0D20460g	CAT8	some similarities with uniprot|P39113 Saccharomyces cerevisiae YMR280c CAT8 and other transcription factors
YALI0D20482g	GZF1	some similarities with uniprot|P78688 Gibberella fujikuroi Nitrogen regulatory protein areA	Kerkhoven et al. npj Sys Biol Appl, 2016 2:16005 doi:10.1038/npjsba.2016.5
YALI0D23045g	YALI0D23045g	similar to uniprot|Q9HFN0 Emericella nidulans ARCA protein	Pomraning et al., Kyle. 2017;2(1):1–19
YALI0D23749g	ZAP1	similar to uniprot|P47043 Saccharomyces cerevisiae YJL056c ZAP1 metalloregulatory protein involved in zinc-responsive transcriptional regulation
YALI0E03410g	YALI0E03410g	weakly similar to uniprot|P38140 Saccharomyces cerevisiae YBR239c
YALI0E05555g	GZF4	some similarities with uniprot|O74262 Neurospora crassa SRE Siderophore regulation protein
YALI0E07942g	YALI0E07942g	similar to CA1593|CaMIG1 Candida albicans CaMIG1 transcriptional regulator
YALI0E10681g	WAR1	similar to uniprot|Q03631 Saccharomyces cerevisiae YML076c putative transcription factor	Pomraning et al., Kyle. 2017;2(1):1–19 ; Kerkhoven et al., npj Systems biology and applications, 2016
YALI0E15510g	YHP1	similar to uniprot|Q04116 Saccharomyces cerevisiae YDR451c Homeodomain protein	Kerkhoven et al. npj Sys Biol Appl, 2016 2:16005 doi:10.1038/npjsba.2016.5
YALI0E17215g	RME1	some similarities with uniprot|P32338 Saccharomyces cerevisiae YGR044c RME1 zinc-finger transcription factor	Kerkhoven et al. npj Sys Biol Appl, 2016 2:16005 doi:10.1038/npjsba.2016.5
YALI0E17721g	YALI0E17721g	similar to DEHA0C06160g Debaryomyces hansenii
YALI0E18161g	YALI0E18161g	no similarity
YALI0E18656g	YALI0E18656g	similar to KLLA0C08657g Kluyveromyces lactis
YALI0E24277g	YALI0E24277g	similar to uniprot|Q8WZK9 Neurospora crassa
YALI0E30789g	YALI0E30789g	weakly similar to DEHA0A12749g Debaryomyces hansenii IPF 7296.1
YALI0E31383g	YALI0E31383g	similar to KLLA0A04169g Kluyveromyces lactis IPF 8725.1
YALI0E31669g	MAC1	weakly similar to uniprot|P35192 Saccharomyces cerevisiae YMR021c MAC1 metal binding activator singleton
YALI0E31757g	YALI0E31757g	similar to uniprot|Q8X0W7 Neurospora crassa 123A4.250 Related to NsdD protein
YALI0F01562g	YALI0F01562g	similar to uniprot|Q9P3I4 Neurospora crassa Related to pathway-specific nitrogen regulator
YALI0F03157g	MET32	some similarities with uniprot|Q12041 Saccharomyces cerevisiae YDR253c MET32 transcriptional regulator of sulfur amino acid metabolism	Kerkhoven et al. npj Sys Biol Appl, 2016 2:16005 doi:10.1038/npjsba.2016.5
YALI0F03630g	YJU6	similar to uniprot|P39529 Saccharomyces cerevisiae YJL206C YJU6 putative 86.7 kDa transcriptional regulatory protein
YALI0F05104g	TFC2	weakly similar to uniprot|P39933 Saccharomyces cerevisiae YPR186c TFC2 TFIIIA transcription initiation factor
YALI0F05126g	YALI0F05126g	weakly similar to KLLA0D16115g Kluyveromyces lactis IPF 4333.1
YALI0F06072g	YALI0F06072g	some similarities with uniprot|Q9C2C5 Neurospora crassa Probable cutinase transcription factor 1 beta and other transcription factors
YALI0F09361g	YALI0F09361g	similar to uniprot|Q7S950 Neurospora crassa
YALI0F09493g	PRP9	weakly similar to uniprot|P19736 Saccharomyces cerevisiae YDL030w PRP9 pre-mRNA splicing factor and DEHA0E11946g Debaryomyces hansenii
YALI0F13695g	YALI0F13695g	no similarity
YALI0F15037g	YALI0F15037g	no similarity
YALI0F16599g	YALI0F16599g	similar to ca|CA3060|CaCTA7 Candida albicans Component of histone deacetylase B and transcriptional regulator of RNA polymerase II and similar to uniprot|P50104 Saccharomyces cerevisiae YMR019W STB4 Protein that binds Sin3p in a two- hybrid assay
YALI0F16852g	YALI0F16852g	no similarity
YALI0F17468g	YALI0F17468g	no similarity
YALI0F18788g	RLM1	weakly similar to uniprot|Q12224 Saccharomyces cerevisiae YPL089c RLM1 transcription factor of the MADS box family
YALI0E13948g	HSF1	some similarities with sp|P10961 Saccharomyces cerevisiae YGL073w HSF1 heat shock transcription factor, hypothetical start ; complete CDS
YALI0E31845g	YALI0E31845g	weakly similar to tr|Q7SH63 Neurospora crassa NCU02666.1, hypothetical start ; complete CDS
YALI0E11693g	YALI0E11693g	some similarities with tr|Q7S2G7 Neurospora crassa NCU08891.1 predicted protein (40940 - 37571), hypothetical start ; complete CDS
YALI0E10131g	ELF1	similar to sp|P36053 Saccharomyces cerevisiae YKL160w, hypothetical start ; complete CDS
YALI0C22682g	GZF3	some similarities with sp|P42944 Saccharomyces cerevisiae YJL110c GZF3 transcriptional repressor, hypothetical start ; complete CDS	Kerkhoven et al. npj Sys Biol Appl, 2016 2:16005 doi:10.1038/npjsba.2016.5
YALI0B15818g	YALI0B15818g	some similarities with tr|Q05958 Saccharomyces cerevisiae or tr|Q12151 Saccharomyces cerevisiae Hypothetical 100.3 kDa protein YD8142, hypothetical start ; complete CDS	Pomraning et al., Kyle. 2017;2(1):1–19
YALI0D09757g	YAP3	weakly similar to sp|P38749 Saccharomyces cerevisiae YHL009c YAP3 transcription factor, of a fungal-specific family of bzip proteins singleton, hypothetical start ; complete CDS
YALI0F05346g	YALI0F05346g	weakly similar to sp|Q00858 Fusarium solani Cutinase gene palindrome-binding protein, hypothetical start ; complete CDS
YALI0D02475g	YALI0D02475g	weakly similar to CA4820|IPF1196 Candida albicans unknown function Hypothetical Zn(2)-Cys(6) zinc-finger protein, hypothetical start ; complete CDS
YALI0B08206g	CRF1	sp|P45815 Yarrowia lipolytica Copper resistance protein CRF1, identified start ; complete CDS
YALI0D05005g	SEF1	similar to sp|P34228 Saccharomyces cerevisiae YBL066c SEF1 putative transcription factor, start by similarity ; complete CDS
YALI0D12628g	YALI0D12628g	similar to sp|P52958 Fusarium solani Cutinase transcription factor 1 alpha, start by similarity ; complete CDS
YALI0D04785g	SFL1	some similarities with sp|P20134 Saccharomyces cerevisiae YOR140w SFL1 heat shock transcription factor, hypothetical start ; complete CDS
YALI0F17886g	GZF2	some similarities with sp|P43574 Saccharomyces cerevisiae YFL021w GAT1 transcription factor for nitrogen regulation, hypothetical start ; complete CDS
YALI0C02387g	YAS1	uniprot|Q6L8K6 Yarrowia lipolytica YALI0C02387g YAS1 basic helix-loop-helix transcription factor essential for cytochrome p450 induction in response to alkanes	Kerkhoven et al. npj Sys Biol Appl, 2016 2:16005 doi:10.1038/npjsba.2016.5
YALI0B08734g	REI1	similar to CAGL0I09350g Candida glabrata and sp|P38344 Saccharomyces cerevisiae 45.8 kDa protein in SHM1-MRPL37 intergenic region, hypothetical start ; complete CDS	Pomraning et al., Kyle. 2017;2(1):1–19
YALI0C11858g	YALI0C11858g	weakly similar to tr|Q6C3X9 Yarrowia lipolytica YALI0E31383g, start by similarity ; complete CDS
YALI0B04510g	IXR1	weakly similar to uniprot|P33417 Saccharomyces cerevisiae YKL032c IXR1 intrastrand crosslink recognition protein and transcription factor
YALI0E01606g	YALI0E01606g	no similarity, hypothetical start ; complete CDS
YALI0F22649g	YALI0F22649g	some similarities with tr|Q9UTM0 Schizosaccharomyces pombe Hypothetical zinc-finger protein, hypothetical start ; complete CDS
YALI0C06842g	MCM1	similar to uniprot|P11746 Saccharomyces cerevisiae YMR043W Pheromone receptor transcription factor (GRM/PRTF protein)
YALI0A19778g	MBP1	weakly similar to sp|P39678 Saccharomyces cerevisiae YDL056w MBP1 transcription factor, subunit of the MBF factor, hypothetical start ; complete CDS
YALI0E27742g	GCN4	weakly similar to sp|P03069 Saccharomyces cerevisiae YEL009c GCN4 transcriptional activator of amino acid biosynthetic genes, hypothetical start ; complete CDS
YALI0F03388g	YALI0F03388g	weakly similar to tr|Q9P5L6 Neurospora crassa NCU03905.1 related to AP-1-like transcription factor, hypothetical start ; complete CDS
YALI0D17988g	YALI0D17988g	weakly similar to tr|Q7SHK8 Neurospora crassa NCU02896.1 hypothetical protein, hyothetical start ; complete CDS
YALI0B15312g	JJJ1	similar to sp|P53863 Saccharomyces cerevisiae YNL227c similarity to dnaJ-like proteins P10.5.f2.1, start by similarity ; complete CDS
YALI0B21582g	MHY1	tr|Q9Y791 Yarrowia lipolytica C2H2-type zinc finger protein Mhy1p required for dimorphic transition, identified start ; complete CDS
YALI0D15334g	YALI0D15334g	some similarities with tr|Q9UUD1 Schizosaccharomyces pombe Putative DNA-binding protein, hypothetical start ; complete CDS
YALI0F03135g	YALI0F03135g	no similarity, hypothetical start ; complete CDS
YALI0D01463g	CRZ1	some similarities with sp|P53968 Saccharomyces cerevisiae YNL027w CRZ1 calcineurin responsive zinc-finger, hypothetical start ; complete CDS
YALI0A18469g	HOY1	sp|Q99160 Yarrowia lipolytica Homeobox protein HOY1, identified start ; complete CDS	Kerkhoven et al. npj Sys Biol Appl, 2016 2:16005 doi:10.1038/npjsba.2016.5
YALI0E20449g	YOX1	weakly similar to sp|P34161 Saccharomyces cerevisiae YML027w YOX1 homoeodomain protein, hypothetical start ; complete CDS
YALI0D13068g	BUD20	similar to tr|Q08004 Saccharomyces cerevisiae Chromosome XII reading frame ORF YLR074C, zinc finger protein, start by similarity ; complete CDS
YALI0C18667g	YALI0C18667g	weakly similar to tr|Q9UTN0 Schizosaccharomyces pombe Putative transcriptional activator, hypothetical start ; complete CDS
YALI0B22176g	USV1	weakly similar to tr|Q12132 Saccharomyces cerevisiae YPL230w USV1 putative transcription factor, hypothetical start ; complete CDS
YALI0E16973g	SWI5	some similarities with sp|P08153 Saccharomyces cerevisiae YDR146c SWI5 transcription factor, hypothetical start ; complete CDS
YALI0F11979g	YALI0F11979g	some similarities with KLLA0E06479g Kluyveromyces lactis, hypothetical start ; complete CDS	Kerkhoven et al. npj Sys Biol Appl, 2016 2:16005 doi:10.1038/npjsba.2016.5
YALI0C13750g	MSN4	some similarities to sp|P33749 Saccharomyces cerevisiae YKL062w MSN4 transcriptional activator, hypothetical start ; complete CDS
YALI0F25861g	RPN4	weakly similar to sp|Q03465 Saccharomyces cerevisiae YDL020c SON1 26S proteasome subunit, hypothetical start ; complete CDS
YALI0E16577g	GZF5	some similarities with sp|P34233 Saccharomyces cerevisiae YKL185w ASH1 negative regulator of HO transcription and tr|Q8TGB9 Candida albicans Zinc-finger transcription factor, hypothetical start ; complete CDS
YALI0D24167g	CBF1	some similarities with sp|P17106 Saccharomyces cerevisiae YJR060w CBF1 kinetochore protein, hypothetical start ; complete CDS	Kerkhoven et al. npj Sys Biol Appl, 2016 2:16005 doi:10.1038/npjsba.2016.5
YALI0C12639g	YALI0C12639g	similar to sp|P01129 Schizosaccharomyces pombe Start control protein cdc10, start by similarity ; complete CDS
YALI0C19063g	YALI0C19063g	no similarity, hypothetical start ; complete CDS	Pomraning et al., Kyle. 2017;2(1):1–19
YALI0E25960g	SWI1	weakly similar to sp|P09547 Saccharomyces cerevisiae YPL016w SWI1 component of SWI/SNF global transcription activator complex, hypothetical start ; complete CDS
YALI0D20394g	UGA3	weakly similar to sp|P26370 Saccharomyces cerevisiae YDL170w UGA3 transcriptional activator for GABA catabolic genes, hypothetical start ; complete CDS
YALI0D01573g	MGF1	uniprot|Q9Y7W9 Yarrowia lipolytica YALI0D01573g MGF1 mycelial growth factor-1 DNA-binding transcription factor
YALI0F21923g	YALI0F21923g	some similarities to tr|Q00170 Emericella nidulans Regulatory protein, hypothetical start ; complete CDS
YALI0E10087g	RDS2	similar to CAGL0M02651g Candida glabrata, start by similarity ; complete CDS
YALI0D02783g	DAL81	weakly similar to sp|P21657 Saccharomyces cerevisiae YIR023w DAL81 transcriptional activator for allantoin and GABA catabolic genes, hypothetical start ; complete CDS
YALI0F13321g	YALI0F13321g	some similarities with tr|Q7RXD3 Neurospora crassa NCU05051.1 hypothetical protein, hypothetical start ; complete CDS
YALI0F17424g	HAP1	some similarities to sp|P12351 Saccharomyces cerevisiae YLR256w CYP1/HAP1 Activator of CYC1 and CYP3 transcription, hypothetical start ; complete CDS
YALI0C18645g	ARO80	similar to tr|Q04052 Saccharomyces cerevisiae YDR421w positive transcription regulator of ARO9 and ARO10, hypothetical start ; complete CDS	Kerkhoven et al. npj Sys Biol Appl, 2016 2:16005 doi:10.1038/npjsba.2016.5
YALI0C19151g	YALI0C19151g	weakly similar to sp|P39113 Saccharomyces cerevisiae YMR280c CAT8 transcription factor involved in gluconeogenesis P2.187.f2.1, hypothetical start ; complete CDS	Kerkhoven et al. npj Sys Biol Appl, 2016 2:16005 doi:10.1038/npjsba.2016.5
YALI0F11487g	SFP1	weakly similar to sp|P32432 Saccharomyces cerevisiae YLR403w SFP1 zinc finger protein, hypothetical start ; complete CDS
YALI0A16841g	AZF1	weakly similar to sp|P41696 Saccharomyces cerevisiae YOR113w AZF1 asparagine-rich zinc finger protein, hypothetical start ; complete CDS
YALI0B05478g	STP3	some similarities with tr|Q05937 Saccharomyces cerevisiae YLR375w STP3 involved in pre-tRNA splicing and in uptake of branched-chain amino acids, hypothetical start ; complete CDS
YALI0D05041g	YALI0D05041g	some similarities with DEHA0A12749g Debaryomyces hansenii IPF 7296.1, probable Zn finger transcription factor, start by similarity ; complete CDS
YALI0E18304g	ERT1	some similarities with sp|P38140 Saccharomyces cerevisiae YBR239c Putative 60.3 kDa transcriptional regulatory protein, hypothetical start ; complete CDS
YALI0F05896g	YALI0F05896g	weakly similar to KLLA0F07821g Kluyveromyces lactis IPF 1402.1
YALI0C14784g	OPI1	weakly similar to uniprot|P21957 Saccharomyces cerevisiae YHL020c OPI1 ( regulator of phospholipid biosynthesis pathway)
YALI0B05038g	YALI0B05038g	no similarity
YALI0F11011g	YALI0F11011g	no similarity	Kerkhoven et al. npj Sys Biol Appl, 2016 2:16005 doi:10.1038/npjsba.2016.5
YALI0E19965g	YALI0E19965g	some similarities with uniprot|P32338 Saccharomyces cerevisiae YGR044c RME1 and other zinc-finger transcription factors
YALI0F15543g	YALI0F15543g	no similarity
YALI0E14971g	YALI0E14971g	some similarities with uniprot|P32338 Saccharomyces cerevisiae YGR044c Zinc finger protein RME1 and other transcription factors
YALI0E20251g	YALI0E20251g	no similarity
YALI0F18326g	YALI0F18326g	similar to uniprot|Q6C1S5 Yarrowia lipolytica YALI0F13761g
YALI0F13761g	YALI0F13761g	highly similar to uniprot|Q6C6X1 Yarrowia lipolytica YALI0E05577g
YALI0E05577g	YALI0E05577g	highly similar to uniprot|Q6C1S5 Yarrowia lipolytica YALI0F13761g
YALI0B08360g	YALI0B08360g	similar to uniprot|Q6C189 Yarrowia lipolytica YALI0F18326g
YALI0C20977g	YALI0C20977g	weakly similar to uniprot|Q6C189 Yarrowia lipolytica YALI0F18326g
YALI0C13794g	YALI0C13794g	weakly similar to uniprot|Q6C189 Yarrowia lipolytica YALI0F18326g
YALI0B20284g	YALI0B20284g	weakly similar to uniprot|Q6C189 Yarrowia lipolytica YALI0F18326g
YALI0E34925g	YALI0E34925g	some similarities with uniprot|Q9C2Q2 Neurospora crassa Related to transcription activator amyR
YALI0B03058g	YALI0B03058g	no similarity
YALI0E23518g	YALI0E23518g	weakly similar to DEHA0B03542g Debaryomyces hansenii IPF9431.1
YALI0B13200g	YALI0B13200g	some similarities with uniprot|Q8X1W6 Aspergillus oryzae Putative transcriptional activator
YALI0E32417g	YALI0E32417g	weakly similar to CA2723|IPF4805 Candida albicans IPF4805
YALI0F30173g	TFB2	similar to uniprot|Q02939 Saccharomyces cerevisiae YPL122c TFB2 TFIIH subunit (transcription/repair factor)	Morin et al., PLoS One. 2011;6(11)
YALI0A14542g	TUP1	uniprot|Q8WZL8 Yarrowia lipolytica Transcriptional repressor	Morin et al., PLoS One. 2011;6(11)
YALI0D02673g	PTR3	weakly similar to uniprot|P43606 Saccharomyces cerevisiae YFR029w PTR3 regulator of expression of the PTR2 GAP1 and BAP2 genes	Morin et al., PLoS One. 2011;6(11)
YALI0F02783g	NPR2	weakly similar to uniprot|P39923 Saccharomyces cerevisiae YEL062w NPR2 nitrogen permease regulator	Morin et al., PLoS One. 2011;6(11)
YALI0D13046g	OTU1	similar to |P43558 uniprot|P43558 Saccharomyces cerevisiae YFL044c and Schizosaccharomyces pombe Hypothetical zinc finger protein	Morin et al., PLoS One. 2011;6(11)
YALI0E18986g	UBI4	highly similar to uniprot|P04838 Saccharomyces cerevisiae YLL039c UBI4 ubiquitin	Morin et al., PLoS One. 2011;6(11)
YALI0E29909g	KAP122	weakly similar to uniprot|P32767 Saccharomyces cerevisiae YGL016W PDR6 Pleiotropic drug resistance regulatory protein 6	Morin et al., PLoS One. 2011;6(11)
SC common names were attributed based on the NCBI annotation and similarity. In case of several TFs sharing the same SC homogues, the one with the highest similarity kept the SC name.
