# Supplementary material for: Inference and interrogation of a coregulatory network in the context of lipid accumulation in Yarrowia lipolytica
Source: NPJ Syst Biol Appl. 2017 Aug 11;3:21. doi: 10.1038/s41540-017-0024-1 (PMC5554221; doi:10.1038/s41540-017-0024-1)
Supplement: Supplementary file 3 — Supplementary Table 2 [file 41540_2017_24_MOESM3_ESM.xlsx]

## Sheet: SupplementaryTable2MAJ.csv
	1	2	3	4	5	6	7	8	9	10	11	12	13	14	15	16	17	18	19	20	21	22	23	24	25	26	27	28	29	30
Reference	HOY1	TFC2	YALI0D05041g	GZF3	MET32	GZF2	GZF1	YALI0E07942g	RME1	RIM101	YALI0D14872g	YALI0F05126g	HSF1	YALI0F03388g	PPR1	YALI0C05995g	GZF4	YALI0C03564g	YALI0C12639g	MBP1	MCM1	OPI1	ELF1	AZF1	YALI0E30789g	YALI0E18161g	MGF1-like	YALI0F21923g	YALI0A12925g	YALI0C20977g
Phase I	YALI0C20977g	YALI0A12925g	ELF1	YALI0E18161g	YALI0E30789g	AZF1	OPI1	YALI0F21923g	MGF1-like	YALI0C03564g	PPR1	YALI0F05126g	GZF1	YALI0D14872g	YALI0C05995g	MCM1	MBP1	YALI0F03388g	GZF4	YALI0C12639g	MET32	RME1	HSF1	YALI0E07942g	GZF3	RIM101	HOY1	TFC2	YALI0D05041g	GZF2
Phase II	GZF2	GZF3	HOY1	TFC2	RME1	YALI0D05041g	RIM101	YALI0D14872g	GZF1	MET32	YALI0E07942g	YALI0F05126g	GZF4	YALI0C05995g	YALI0C12639g	PPR1	HSF1	YALI0C03564g	YALI0F03388g	MCM1	MBP1	OPI1	ELF1	AZF1	YALI0E30789g	MGF1-like	YALI0F21923g	YALI0E18161g	YALI0A12925g	YALI0C20977g
Phase III	YALI0F21923g	YALI0E30789g	MBP1	MGF1-like	YALI0E07942g	MCM1	YALI0C12639g	HSF1	GZF2	GZF4	RIM101	YALI0C05995g	YALI0F05126g	PPR1	YALI0D05041g	TFC2	YALI0C03564g	MET32	YALI0D14872g	YALI0F03388g	RME1	GZF3	AZF1	OPI1	HOY1	YALI0A12925g	ELF1	GZF1	YALI0C20977g	YALI0E18161g
Phase IV	YALI0F21923g	YALI0C20977g	MGF1-like	YALI0A12925g	YALI0E18161g	AZF1	ELF1	YALI0E30789g	OPI1	YALI0C03564g	YALI0F05126g	MCM1	GZF4	YALI0F03388g	HSF1	PPR1	MBP1	YALI0E07942g	YALI0C12639g	YALI0C05995g	RIM101	GZF2	YALI0D14872g	YALI0D05041g	MET32	GZF3	GZF1	RME1	TFC2	HOY1
Whole Experiment |Influence|	YALI0C20977g	YALI0A12925g	YALI0E18161g	GZF3	GZF2	TFC2	YALI0F21923g	HOY1	MGF1-like	RIM101	YALI0D05041g	RME1	ELF1	HSF1	YALI0E07942g	GZF1	MET32	YALI0E30789g	AZF1	YALI0D14872g	OPI1	YALI0F05126g	YALI0F03388g	PPR1	YALI0C05995g	GZF4	YALI0C03564g	YALI0C12639g	MBP1	MCM1
	Positive influence
	Negative influence
