# Supplementary material for: Inference and interrogation of a coregulatory network in the context of lipid accumulation in Yarrowia lipolytica
Source: NPJ Syst Biol Appl. 2017 Aug 11;3:21. doi: 10.1038/s41540-017-0024-1 (PMC5554221; doi:10.1038/s41540-017-0024-1)
Supplement: Supplementary file 4 — Supplementary Table 3 [file 41540_2017_24_MOESM4_ESM.xlsx]

## Sheet: Feuil1
List Genes with GO related to lipids [PANTHER]	List Genes with GO associated to amino-acids [PANTHER]
YALI0C11627g	YALI0F30723g
YALI0E06567g	YALI0E02728g
YALI0F16401g	YALI0E17919g
YALI0B16038g	YALI0C03674g
YALI0F00968g	YALI0C02629g
YALI0E12859g	YALI0B19602g
YALI0B13838g	YALI0A15950g
YALI0E25982g	YALI0D26367g
YALI0E14443g	YALI0E07205g
YALI0E16060g	YALI0F07106g
YALI0D13068g	YALI0E12683g
YALI0C20141g	YALI0D11110g
YALI0D18964g	YALI0D06930g
YALI0E21846g	YALI0F29843g
YALI0A07733g	YALI0E12859g
YALI0D05335g	YALI0E01254g
YALI0B14124g	YALI0D01573g
YALI0E27115g	YALI0B23100g
YALI0B07447g	YALI0D26972g
YALI0A17578g	YALI0D00605g
YALI0B02376g	YALI0E22506g
YALI0D18106g	YALI0D15268g
YALI0F06556g	YALI0D10131g
YALI0E31515g	YALI0E30019g
YALI0C11451g	YALI0B07447g
YALI0B06248g	YALI0D16203g
YALI0D19778g	YALI0F05192g
YALI0F05852g	YALI0E22979g
YALI0C24101g	YALI0E33957g
YALI0B16720g	YALI0A14498g
YALI0E10571g	YALI0E28292g
YALI0A18656g	YALI0D17446g
YALI0B15708g	YALI0B05918g
YALI0B13816g	YALI0B20064g
YALI0E17347g	YALI0C21582g
YALI0D24629g	YALI0A16698g
YALI0E04158g	YALI0D07370g
YALI0E32769g	YALI0B01364g
YALI0F30679g	YALI0C14718g
YALI0C06490g	YALI0A08448g
YALI0F15345g	YALI0C24420g
YALI0E01408g	YALI0F26807g
YALI0D05995g	YALI0F05874g
YALI0E27654g	YALI0D15620g
YALI0A02046g	YALI0F30679g
YALI0D01980g	YALI0C07678g
YALI0E12595g	YALI0B04180g
YALI0A17292g	YALI0E00308g
YALI0E26565g	YALI0D01089g
YALI0A20130g	YALI0E04202g
YALI0B01771g	YALI0E12595g
YALI0E11979g	YALI0F19866g
YALI0C11033g	YALI0E00638g
YALI0E16797g	YALI0B05764g
YALI0B05764g	YALI0D22891g
YALI0B01848g	YALI0D00825g
YALI0F27665g	YALI0A19206g
YALI0C18403g	YALI0C11363g
YALI0E13420g	YALI0D09361g
YALI0C12122g	YALI0E05027g
YALI0A14234g	YALI0D21230g
YALI0B05126g	YALI0F00506g
YALI0C23859g	YALI0B12562g
YALI0F29975g	YALI0C23122g
YALI0D12056g	YALI0E24607g
YALI0B02948g	YALI0F17644g
YALI0E20405g	YALI0F06842g
YALI0B07755g	YALI0F01078g
YALI0E30283g	YALI0B19976g
YALI0F29689g	YALI0F24321g
YALI0C00495g	YALI0C20669g
YALI0A06655g	YALI0F15983g
YALI0D02959g	YALI0F29337g
YALI0E12573g	YALI0E07381g
YALI0E34771g	YALI0A13387g
YALI0C07414g	YALI0F16511g
YALI0E21197g	YALI0C05258g
YALI0E06457g	YALI0B15444g
YALI0E05753g	YALI0E18238g
YALI0E26829g	YALI0E06457g
YALI0B12518g	YALI0D18084g
YALI0E00528g	YALI0D17402g
YALI0D24750g	YALI0B09625g
YALI0E04169g	YALI0E33671g
YALI0D08778g	YALI0C05511g
YALI0A01045g	YALI0D03619g
YALI0D06215g	YALI0C21934g
YALI0D17314g	YALI0B16390g
YALI0F19228g	YALI0E14949g
YALI0D09493g	YALI0B09427g
YALI0E27093g	YALI0F11231g
YALI0A17512g	YALI0B19162g
YALI0D02277g	YALI0C08074g
YALI0D11616g	YALI0D02277g
YALI0A20086g	YALI0C19041g
YALI0B20196g	YALI0F02299g
YALI0F05962g	YALI0F05962g
YALI0E11847g	YALI0D09295g
YALI0B20746g	YALI0F20460g
YALI0E19635g	YALI0D19646g
YALI0F18898g	YALI0E00836g
YALI0F11297g	YALI0B19492g
YALI0E16016g	YALI0D23331g
YALI0E24519g	YALI0E27005g
YALI0B16588g	YALI0E00198g
YALI0E27005g	YALI0B13992g
YALI0A02585g	YALI0E09603g
YALI0C24145g	YALI0B03080g
YALI0F09097g	YALI0B16214g
YALI0B09669g	YALI0D11836g
YALI0B05302g	YALI0A06743g
YALI0E22462g	YALI0F02849g
YALI0F23837g	YALI0F02607g
YALI0E06721g	YALI0F11759g
YALI0F07733g	YALI0C21021g
YALI0C08811g	YALI0D16137g
YALI0D04488g	YALI0E14597g
YALI0E19789g	YALI0D17930g
YALI0E33099g	YALI0C12100g
YALI0C04180g	YALI0B05412g
YALI0D07062g	YALI0C16049g
YALI0B14223g	YALI0C00253g
YALI0F16577g	YALI0A09064g
YALI0B05500g	YALI0B22506g
YALI0C06083g	YALI0E09240g
YALI0F02849g	YALI0E28358g
YALI0E28512g	YALI0D17688g
YALI0D08206g	YALI0E10637g
YALI0D12122g	YALI0C00451g
YALI0D25080g	YALI0E07051g
YALI0F23749g	YALI0A03135g
YALI0B21824g	YALI0D20086g
YALI0C11407g	YALI0E28468g
YALI0B14619g	YALI0E14256g
YALI0D15708g	YALI0F05038g
YALI0E14322g	YALI0B22902g
YALI0C01485g	YALI0F17820g
YALI0F05038g	YALI0A09427g
YALI0C16797g	YALI0C18161g
YALI0D08844g	YALI0C06952g
YALI0F12177g	YALI0C03608g
YALI0A06787g	YALI0C23969g
YALI0F31075g	YALI0F31075g
YALI0A13277g	YALI0D08690g
YALI0B20592g	YALI0C17237g
YALI0F30481g	YALI0F06336g
YALI0D20878g	YALI0D13024g
YALI0A15103g	YALI0E30129g
YALI0E05643g	YALI0E08360g
YALI0D26488g	YALI0F24893g
YALI0F20570g	YALI0B19998g
YALI0E06061g	YALI0E17479g
YALI0F29161g	YALI0F30063g
YALI0E01078g	YALI0D15422g
YALI0D04983g	YALI0A19778g
YALI0F31999g	YALI0A09856g
YALI0C10054g	YALI0D16269g
YALI0A14454g	YALI0B19800g
YALI0C06303g	YALI0A12353g
YALI0E17391g	YALI0E23716g
YALI0B04906g	YALI0E02684g
YALI0F02871g	YALI0E14751g
YALI0D00869g	YALI0C02343g
YALI0E12089g	YALI0D16643g
YALI0D06017g	YALI0F03498g
YALI0C03003g	YALI0F21197g
YALI0D17028g	YALI0F16489g
YALI0F04268g	YALI0E23430g
YALI0B08052g	YALI0B09537g
YALI0A20922g	YALI0B20020g
YALI0E05907g	YALI0F25575g
YALI0F21197g	YALI0B22550g
YALI0D21032g	YALI0E18095g
YALI0F12749g	YALI0E16346g
YALI0F24937g	YALI0D16797g
YALI0E23474g	YALI0A07579g
YALI0B22550g	YALI0E18139g
YALI0E32835g	YALI0B05456g
YALI0F20328g	YALI0C03069g
YALI0D26235g	YALI0A05379g
YALI0E32791g	YALI0E07315g
YALI0D21604g	YALI0E30481g
YALI0B05456g	YALI0B20438g
YALI0D11132g	YALI0F25795g
YALI0F30283g	YALI0B07667g
YALI0C14520g	YALI0C10780g
YALI0E17699g	YALI0B17336g
YALI0B15290g	YALI0E13057g
YALI0D07986g	YALI0B16104g
YALI0A18062g	YALI0E20713g
YALI0D01694g	YALI0D14894g
YALI0F26587g	YALI0C14344g
YALI0F14113g	YALI0C22088g
YALI0E28153g	YALI0F08415g
YALI0E05247g	YALI0D25168g
YALI0E32035g	YALI0B19338g
YALI0B22660g	YALI0E23782g
YALI0D06413g	YALI0F17842g
YALI0C04004g	YALI0C23408g
YALI0A04895g	YALI0E13123g
YALI0D23386g	YALI0E09306g
YALI0D12386g	YALI0F28149g
YALI0D02233g	YALI0C07128g
YALI0E20515g	YALI0D11704g
YALI0E15125g	YALI0E10307g
YALI0E34551g	YALI0B17666g
YALI0F01650g	YALI0D01265g
YALI0E07271g	YALI0A19558g
YALI0E04807g	YALI0D06325g
YALI0F02211g	YALI0E10219g
YALI0C02805g	YALI0E06479g
YALI0B23298g	YALI0C09284g
YALI0D18271g	YALI0D27170g
YALI0C19965g	YALI0E22484g
YALI0F01122g	YALI0E16643g
YALI0E08206g	YALI0C15224g
YALI0A20207g	YALI0C12639g
YALI0F02497g	YALI0E17985g
YALI0F05632g	YALI0D01309g
YALI0E12419g	YALI0D00495g
YALI0A04675g	YALI0C01331g
YALI0E16775g	YALI0F28765g
YALI0E06479g	YALI0F30019g
YALI0D24431g	YALI0D16467g
YALI0D14850g	YALI0F14047g
YALI0C09284g	YALI0E28787g
YALI0B16192g	YALI0D22484g
YALI0A03751g	YALI0F30415g
YALI0C10714g	YALI0F23221g
YALI0D22110g	YALI0F07018g
YALI0E17105g	YALI0F25333g
YALI0B20702g	YALI0C18645g
YALI0E02222g	YALI0E31493g
YALI0F06754g	YALI0F09966g
YALI0D11330g	YALI0E19679g
YALI0D05929g	YALI0F13937g
YALI0D00671g	YALI0A08646g
YALI0F09075g	YALI0C09889g
YALI0C03179g	YALI0C17545g
YALI0D08866g	YALI0E09493g
YALI0D20262g	YALI0C05170g
YALI0A15488g	YALI0C15345g
YALI0D19206g	YALI0B23430g
YALI0C20119g	YALI0E29139g
YALI0E23738g	YALI0C16753g
YALI0A19096g	YALI0C15422g
YALI0F28567g	YALI0E07535g
YALI0F08217g	YALI0F20702g
YALI0D04026g	YALI0E25652g
YALI0F10857g	YALI0E15840g
YALI0C20757g	YALI0C18535g
YALI0E05951g	YALI0A21417g
YALI0D04202g	YALI0A00264g
YALI0D17864g	YALI0B11330g
YALI0D04246g	YALI0F01254g
YALI0F22121g	YALI0A18183g
YALI0E14509g	YALI0E20977g
YALI0F05148g	YALI0B19360g
YALI0A08536g	YALI0E09262g
YALI0C00869g	YALI0D04312g
YALI0F06424g	YALI0F20218g
YALI0B10406g	YALI0B10340g
YALI0E30965g	YALI0F19910g
YALI0E17545g	YALI0E28237g
YALI0F09559g	YALI0E18634g
YALI0E35156g	YALI0C24233g
YALI0F11649g	YALI0B16522g
YALI0F01320g
YALI0C20251g
YALI0D04312g
YALI0D08514g
YALI0B10340g
YALI0E33935g
YALI0E16907g
YALI0F27907g
YALI0E17325g
YALI0D18854g
YALI0C05885g
YALI0B09515g
YALI0C22165g
YALI0D09383g
YALI0E23185g
