# Supplementary material for: Inference and interrogation of a coregulatory network in the context of lipid accumulation in Yarrowia lipolytica
Source: NPJ Syst Biol Appl. 2017 Aug 11;3:21. doi: 10.1038/s41540-017-0024-1 (PMC5554221; doi:10.1038/s41540-017-0024-1)
Supplement: Supplementary file 5 — Supplementary Table 4 [file 41540_2017_24_MOESM5_ESM.xlsx]

## Sheet: Feuil1
Reg1	Reg2	Support	nGRN	fisherTest	adjustedPvalue
MGF1-like	YALI0F21923g	0.038530667265783	343	2.1853664691958e-20	6.34666845428946e-19
GZF1	GZF3	0.0311166030105594	277	2.02989659132615e-10	3.36866172417698e-09
RME1	HOY1	0.0298809256346888	266	0.000823055967752283	0.00541198122191831
MET32	HOY1	0.0194338350932375	173	1.04879227417019e-24	4.06115675053678e-23
RME1	GZF3	0.0175241518759829	156	0.000300275322701363	0.00220307263076684
YALI0F05126g	HOY1	0.0169624803414963	151	5.20606587315168e-40	4.03180879287413e-38
YALI0A12925g	YALI0E18161g	0.0166254774208043	148	2.29475537585439e-28	1.06629633131367e-26
REI1	JJJ1	0.0125814423725006	112	6.13309312960013e-114	4.27476591133129e-111
GZF3	GZF2	0.0121321051449113	108	6.40269443435703e-12	1.17438895282812e-10
GZF3	YALI0D05041g	0.010671759155246	95	7.42816797045334e-05	0.000630351033646722
YALI0E07942g	MBP1	0.0105594248483487	94	3.30758990406354e-50	3.84231693855381e-48
RIM101	YALI0E07942g	0.010334756234554	92	1.23791930411248e-38	8.62829754966401e-37
MBP1	YALI0C12639g	0.00988541900696473	88	6.48238930583299e-60	9.03645069233119e-58
RIM101	GZF3	0.00943608177937542	84	3.6504170912843e-08	5.08868142525031e-07
REI1	BUD20	0.00842507301729948	75	5.40230500774423e-76	1.25513553013258e-73
HAC1	RPN4	0.00797573578971018	71	8.49192049438861e-109	2.95943429229443e-106
SKN7	YALI0F05346g	0.00786340148281285	70	1.23485784135319e-62	2.15173978855794e-60
YALI0D14872g	RME1	0.00752639856212087	67	6.022248286218e-05	0.000524688381936743
TFC2	YALI0F03388g	0.00752639856212087	67	2.26876021423051e-08	3.29442889441388e-07
GCN4	HOY1	0.00730172994832622	65	0.000218539299097939	0.00163786980076627
GZF1	YALI0E34925g	0.00685239272073691	61	1.7468246614871e-21	5.79779423360244e-20
YALI0F21923g	YALI0C19151g	0.00685239272073691	61	4.56799677735838e-14	9.64816289035997e-13
YALI0C03564g	HOY1	0.00662772410694226	59	4.01011114614522e-11	7.16678838170056e-10
PPR1	TFC2	0.00651538980004493	58	3.60017313562316e-29	1.79237191109239e-27
YALI0C05995g	YOX1	0.00629072118625028	56	7.36430151219458e-21	2.23170354521723e-19
RME1	SFL1	0.00606605257245563	54	4.06313272181321e-08	5.55294805314473e-07
GZF2	YALI0D05041g	0.0059537182655583	53	0.000289688637149044	0.00214801042652004
YALI0E07942g	RLM1	0.00572904965176365	51	9.6880352036775e-32	5.19427733612555e-30
RIM101	GZF2	0.00572904965176365	51	9.54999658482999e-08	1.14764614131491e-06
TFC2	YALI0F16852g	0.00561671534486632	50	3.58219314833617e-08	5.08868142525031e-07
NRG1	HOY1	0.005504381037969	49	3.49907282927965e-19	9.75541504803167e-18
MCM1	YALI0C12639g	0.00539204673107167	48	3.09846402069605e-35	1.96329947493195e-33
SKN7	YALI0F03388g	0.00539204673107167	48	7.89393320990699e-14	1.61825630803093e-12
LEU3	GZF2	0.00494270950348236	44	6.55518458069305e-27	2.68762567808415e-25
YALI0E18161g	YALI0F15543g	0.00494270950348236	44	1.75776536228388e-14	3.95213695971568e-13
ELF1	YALI0C20977g	0.00494270950348236	44	1.76575241844898e-09	2.8621614782766e-08
YALI0C05995g	GZF2	0.00494270950348236	44	1.03058369406647e-05	0.000102616690680618
YALI0F11979g	RPN4	0.00483037519658504	43	6.53213831174237e-49	6.50414343326347e-47
RIM101	YALI0C12639g	0.00471804088968771	42	1.06766392626241e-10	1.8150286746461e-09
RLM1	YOX1	0.00460570658279038	41	2.74797986624051e-27	1.19708872923102e-25
YALI0A12925g	ELF1	0.00438103796899573	39	3.71447233661013e-05	0.000331921438284264
YALI0E07942g	YOX1	0.00438103796899573	39	5.79643713737277e-08	7.34566669954332e-07
YALI0C05995g	MBP1	0.00438103796899573	39	1.54449739747746e-08	2.34024931748215e-07
RIM101	MBP1	0.00438103796899573	39	7.36406340820217e-08	9.16096149938236e-07
YALI0D14872g	YALI0D05041g	0.0042687036620984	38	0.00131933635165267	0.00828448141533256
PUT3	GZF3	0.00404403504830375	36	2.3964760262117e-14	5.21982434459236e-13
YALI0E07942g	MGF1	0.00404403504830375	36	7.1875754484145e-16	1.8554592916833e-14
SKN7	MGF1	0.0038193664345091	34	1.57643171381679e-15	3.78887208458725e-14
SKN7	SFL1	0.0038193664345091	34	8.15653555977454e-11	1.42127632129071e-09
MGF1-like	RSF2	0.00370703212761177	33	7.0942030511885e-07	7.84866591536251e-06
HSF1	GZF3	0.00370703212761177	33	1.72396334117309e-05	0.000162378709296979
YALI0C03564g	TYE7	0.00359469782071445	32	3.39356784647435e-47	2.95664598624077e-45
YALI0C05995g	GZF4	0.00359469782071445	32	7.58273496114138e-07	8.25807229361804e-06
YALI0E07942g	YALI0C12639g	0.00348236351381712	31	0.000108330826007347	0.000877983554966526
PUT3	GZF1	0.00337002920691979	30	0.00049949498262538	0.0034814800288989
GZF4	SFL1	0.00337002920691979	30	4.36811551953965e-12	8.22858518140307e-11
ARG81	LEU3	0.00325769490002247	29	7.2541248237637e-35	4.21343750180275e-33
SWI5	YALI0C12639g	0.00314536059312514	28	1.54013904030133e-21	5.36738455545015e-20
MBP1	YOX1	0.00314536059312514	28	1.37098962332281e-05	0.00013427755957512
AZF1	YALI0C20977g	0.00292069197933049	26	5.73216577987231e-05	0.000505736651717848
YALI0E30789g	YALI0C19151g	0.00292069197933049	26	6.76826380479112e-05	0.000582404922461656
GZF3	DAL81	0.00280835767243316	25	3.14179187127364e-12	6.08285815077147e-11
GZF1	DAL81	0.00280835767243316	25	9.36353119459342e-07	1.00405865271256e-05
HAC1	YALI0F11979g	0.00269602336553583	24	1.33641813342266e-21	4.9025444157663e-20
GZF3	UGA3	0.00258368905863851	23	3.16030816050765e-13	6.29352796535381e-12
YALI0D06952g	YALI0E18161g	0.00258368905863851	23	1.22171208768615e-07	1.44327682223262e-06
YALI0F05126g	YALI0F16852g	0.00258368905863851	23	4.28147920507786e-07	4.89211640317913e-06
GZF4	YALI0E19965g	0.00247135475174118	22	7.89946009889878e-16	1.96640131747588e-14
MCM1	SWI5	0.00247135475174118	22	6.31470059866473e-21	2.00061196239514e-19
MBP1	MGF1	0.00247135475174118	22	4.50261351393428e-08	6.03523388310037e-07
YALI0F05126g	GCN4	0.00247135475174118	22	6.73223726337594e-07	7.56833769769843e-06
MET32	YALI0F16852g	0.00247135475174118	22	0.000655400789852149	0.00439244567814373
RSF2	YALI0C19151g	0.00224668613794653	20	2.03769133192813e-17	5.4625802244381e-16
PPR1	GZF2	0.0021343518310492	19	3.36953466839085e-05	0.00030500852777512
MCM1	MBP1	0.0021343518310492	19	4.67296515366804e-06	4.78978928250974e-05
YALI0B14443g	RME1	0.00202201752415188	18	0.000213536501280092	0.00161777110208939
SKN7	YALI0F11011g	0.00202201752415188	18	1.2036204268148e-08	1.86427430553315e-07
GZF4	YALI0F11979g	0.00202201752415188	18	5.50775844475539e-08	7.10908821480464e-07
YALI0B14443g	TFC2	0.00190968321725455	17	0.00014099847428028	0.0011042240064422
ARG81	GZF2	0.00190968321725455	17	9.74187539083927e-06	9.84070601074634e-05
RME1	ARO80	0.0016850146034599	15	0.000131292101882489	0.00103989312513744
REI1	YALI0E18986g	0.0016850146034599	15	0.000474403325252248	0.00337407262960017
YOX1	SWI5	0.00157268029656257	14	1.08936569447267e-06	1.13326550604097e-05
RSF2	YOX1	0.00157268029656257	14	1.70174647524471e-05	0.000162378709296979
SFL1	GCN4	0.00157268029656257	14	0.000552761754698828	0.00377720532377533
HOY1	MSN4	0.00146034598966524	13	0.000105507823800467	0.000873959521698481
MBP1	SWI5	0.00146034598966524	13	1.38708526390367e-05	0.00013427755957512
ARG81	RLM1	0.00146034598966524	13	2.20881507647836e-09	3.4989638825123e-08
MET32	YALI0C18667g	0.00146034598966524	13	7.50633225146025e-05	0.000630351033646722
HSF1	YALI0C12639g	0.00146034598966524	13	0.000910333434257519	0.00592992900633169
ELF1	AZF1	0.00123567737587059	11	0.000420066897096702	0.00304986070079585
YALI0E31845g	YOX1	0.00112334306897326	10	5.03819168438159e-08	6.62569736606409e-07
YALI0D05041g	OTU1	0.00112334306897326	10	0.000113071308695499	0.000905870139778886
YALI0F13695g	REI1	0.00112334306897326	10	4.16938037996696e-07	4.84343020806162e-06
NRG1	YALI0F03388g	0.00112334306897326	10	0.000539069557151778	0.00372011367658207
YALI0F16852g	YALI0C18667g	0.00112334306897326	10	2.18861825824163e-05	0.000203395590132589
AZF1	YALI0F15543g	0.00112334306897326	10	0.000491914256226446	0.00346327511706902
GCN4	YALI0F11979g	0.00112334306897326	10	0.000650617424520629	0.00439244567814373
LEU3	YALI0F17468g	0.00101100876207594	9	1.04768527434178e-14	2.43412212072073e-13
OPI1	YALI0F15543g	0.00101100876207594	9	9.70091613534186e-07	1.02447553732322e-05
GZF4	CRZ1	0.00101100876207594	9	2.80789649707548e-05	0.000257513665587054
PUT3	DAL81	0.000898674455178612	8	2.19759712049619e-08	3.25898977231031e-07
YALI0F13695g	JJJ1	0.000786340148281285	7	0.000703914887911351	0.00467265406546868
BUD20	YALI0B20284g	0.000786340148281285	7	0.00103703322597615	0.00669270517134607
YALI0D10681g	TFB2	0.000561671534486632	5	7.49174756764411e-08	9.16096149938236e-07
REI1	YALI0B03058g	0.000561671534486632	5	0.000106580429475424	0.000873959521698481
JJJ1	YALI0B03058g	0.000561671534486632	5	0.000210316599596601	0.00161088648262452
YALI0E31845g	MGF1	0.000561671534486632	5	0.000198490018457667	0.00153719492072216
YALI0F13695g	RPN4	0.000561671534486632	5	0.00105828837229869	0.00676722014213015
PPR1	YALI0B14443g	0.000561671534486632	5	0.00151236272871429	0.00941175733851658
YALI0F05126g	YALI0E23518g	0.000449337227589306	4	0.000450251671309756	0.0032353135557
GCN4	YALI0F05896g	0.000224668613794653	2	0.00109840232847561	0.00695987657225001
